# Supplementary material for: Comprehensive transcriptional analysis of ethylene and softening regulation in plums with distinct climacteric ripening behaviors
Source: BMC Plant Biol. 2025 Jul 12;25:908. doi: 10.1186/s12870-025-06932-w (PMC12255070; doi:10.1186/s12870-025-06932-w)
Supplement: Supplementary file 1 — Supplementary Material 1. [file 12870_2025_6932_MOESM1_ESM.xlsx]

## Sheet: ETR
Gene.ID	EC.number	Gene.Name	Family
Prupe.1G034300	NA	PpETR1	1
Prupe.1G556000	NA	PpETR2	1
Prupe.6G348000	NA	PpETR3	1
Prupe.8G265200	NA	PpETR4	1

## Sheet: CTR
Gene.ID	EC.number	Gene.Name	Family
Prupe.1G412200	NA	PpCTR1	1
Prupe.1G533900	NA	PpCTR2	1
Prupe.5G231800	NA	PpCTR3	1
Prupe.6G337600	NA	PpCTR4	1
Prupe.7G117700	NA	PpCTR5	1

## Sheet: EIN2_EIL
Gene.ID	EC.number	Gene.Name	Family
Prupe.6G235600	NA	PpEIN2	1
Prupe.6G018200	NA	PpEIL1	1
Prupe.2G058400	NA	PpEIL2	1
Prupe.2G058500	NA	PpEIL3	1
Prupe.6G181600	NA	PpEIL4	1
Prupe.2G070300	NA	PpEIL5	1
Prupe.6G018100	NA	PpEIL6	1

## Sheet: ERF
Gene.ID	EC.number	Gene.Name	Family
Prupe.1G037700	NA	PpERF1	1
Prupe.1G037800	NA	PpERF2	1
Prupe.1G037900	NA	PpERF3	1
Prupe.2G129300	NA	PpERF4	1
Prupe.2G129400	NA	PpERF5	1
Prupe.2G129500	NA	PpERF6	1
Prupe.2G129600	NA	PpERF7	1
Prupe.2G129700	NA	PpERF8	1
Prupe.2G272300	NA	PpERF9	1
Prupe.2G272400	NA	PpERF10	1
Prupe.2G272500	NA	PpERF11	1
Prupe.3G108800	NA	PpERF12	1
Prupe.4G055500	NA	PpERF13	1
Prupe.4G055600	NA	PpERF14	1
Prupe.5G061800	NA	PpERF15	1
Prupe.5G062000	NA	PpERF16	1
Prupe.6G348700	NA	PpERF17	1
Prupe.8G224600	NA	PpERF18	1
Prupe.8G224700	NA	PpERF19	1
Prupe.8G224800	NA	PpERF20	1
Prupe.1G130300	NA	PpERF21	2
Prupe.1G139600	NA	PpERF22	2
Prupe.1G212700	NA	PpERF23	2
Prupe.1G214900	NA	PpERF24	2
Prupe.1G245500	NA	PpERF25	2
Prupe.2G183200	NA	PpERF26	2
Prupe.2G306400	NA	PpERF27	2
Prupe.3G019900	NA	PpERF28	2
Prupe.3G032300	NA	PpERF29	2
Prupe.3G094700	NA	PpERF30	2
Prupe.3G209100	NA	PpERF31	2
Prupe.4G051200	NA	PpERF32	2
Prupe.4G051400	NA	PpERF33	2
Prupe.4G176200	NA	PpERF34	2
Prupe.4G222300	NA	PpERF35	2
Prupe.5G114100	NA	PpERF36	2
Prupe.5G141200	NA	PpERF37	2
Prupe.5G141300	NA	PpERF38	2
Prupe.6G039700	NA	PpERF39	2
Prupe.6G165700	NA	PpERF40	2
Prupe.7G060700	NA	PpERF41	2
Prupe.7G134100	NA	PpERF42	2
Prupe.8G037900	NA	PpERF43	2
Prupe.8G125100	NA	PpERF44	2
Prupe.8G230600	NA	PpERF45	2
Prupe.8G264900	NA	PpERF46	2
Prupe.1G008400	NA	PpERF47	3
Prupe.1G513600	NA	PpERF48	3
Prupe.3G009400	NA	PpERF49	3
Prupe.3G157100	NA	PpERF50	3
Prupe.5G117800	NA	PpERF51	3
Prupe.6G182200	NA	PpERF52	3

## Sheet: PME
Gene.ID	EC.number	Gene.Name	Family
Prupe.4G196100	3.1.1.11	PME72	10
Prupe.1G006800	3.1.1.11	PME1	1
Prupe.1G178400	3.1.1.11	PME10	5
Prupe.1G330800	3.1.1.11	PME11	5
Prupe.1G377100	3.1.1.11	PME12	7
Prupe.1G377500	3.1.1.11	PME13	7
Prupe.1G377600	3.1.1.11	PME14	7
Prupe.1G529400	3.1.1.11	PME15	8
Prupe.1G529500	3.1.1.11	PME16	8
Prupe.1G537900	3.1.1.11	PME17	9
Prupe.1G538100	3.1.1.11	PME18	9
Prupe.2G003200	3.1.1.11	PME19	10
Prupe.1G105400	3.1.1.11	PME2	2
Prupe.2G058200	3.1.1.11	PME20	8
Prupe.2G058300	3.1.1.11	PME21	11
Prupe.2G099900	3.1.1.11	PME22	12
Prupe.2G100200	3.1.1.11	PME23	12
Prupe.2G100500	3.1.1.11	PME24	12
Prupe.2G141000	3.1.1.11	PME25	5
Prupe.2G141200	3.1.1.11	PME26	5
Prupe.2G210700	3.1.1.11	PME27	13
Prupe.2G210900	3.1.1.11	PME28	13
Prupe.2G216300	3.1.1.11	PME29	13
Prupe.1G116600	3.1.1.11	PME3	3
Prupe.2G268200	3.1.1.11	PME30	9
Prupe.2G268300	3.1.1.11	PME31	9
Prupe.2G268400	3.1.1.11	PME32	9
Prupe.2G268500	3.1.1.11	PME33	9
Prupe.2G278200	3.1.1.11	PME34	5
Prupe.2G278300	3.1.1.11	PME35	5
Prupe.2G310600	3.1.1.11	PME36	5
Prupe.3G003700	3.1.1.11	PME37	2
Prupe.3G031000	3.1.1.11	PME38	5
Prupe.3G147000	3.1.1.11	PME39	9
Prupe.1G123500	3.1.1.11	PME4	2
Prupe.3G149100	3.1.1.11	PME40	9
Prupe.3G185700	3.1.1.11	PME41	15
Prupe.3G263600	3.1.1.11	PME42	16
Prupe.4G025200	3.1.1.11	PME43	5
Prupe.4G239700	3.1.1.11	PME44	10
Prupe.5G069600	3.1.1.11	PME45	10
Prupe.6G128000	3.1.1.11	PME46	9
Prupe.6G128100	3.1.1.11	PME47	9
Prupe.6G128200	3.1.1.11	PME48	9
Prupe.6G128300	3.1.1.11	PME49	9
Prupe.1G123700	3.1.1.11	PME5	2
Prupe.6G215500	3.1.1.11	PME50	1
Prupe.6G215600	3.1.1.11	PME51	1
Prupe.6G215800	3.1.1.11	PME52	1
Prupe.6G312200	3.1.1.11	PME53	1
Prupe.6G318500	3.1.1.11	PME54	5
Prupe.6G318600	3.1.1.11	PME55	2
Prupe.6G344600	3.1.1.11	PME56	13
Prupe.7G011200	3.1.1.11	PME57	9
Prupe.7G057300	3.1.1.11	PME58	9
Prupe.7G123900	3.1.1.11	PME59	15
Prupe.1G123800	3.1.1.11	PME6	2
Prupe.7G190300	3.1.1.11	PME60	5
Prupe.7G190400	3.1.1.11	PME61	5
Prupe.7G190500	3.1.1.11	PME62	2
Prupe.7G190700	3.1.1.11	PME63	19
Prupe.7G192400	3.1.1.11	PME64	20
Prupe.7G192800	3.1.1.11	PME65	9
Prupe.7G218400	3.1.1.11	PME66	10
Prupe.8G263900	3.1.1.11	PME67	8
Prupe.8G264000	3.1.1.11	PME68	8
Prupe.8G264100	3.1.1.11	PME69	5
Prupe.1G131900	3.1.1.11	PME7	2
Prupe.I005000	3.1.1.11	PME70	9
Prupe.I005200	3.1.1.11	PME71	9
Prupe.1G132000	3.1.1.11	PME8	2
Prupe.1G132300	3.1.1.11	PME9	2

## Sheet: PL
Gene.ID	EC.number	Gene.Name	Family
Prupe.1G060900	4.2.2.2	PpPL1	1
Prupe.1G239900	4.2.2.2	PpPL2	1
Prupe.1G268500	4.2.2.2	PpPL3	1
Prupe.1G268700	4.2.2.2	PpPL4	1
Prupe.1G565000	4.2.2.2	PpPL5	1
Prupe.1G565500	4.2.2.2	PpPL6	1
Prupe.1G565700	4.2.2.2	PpPL7	1
Prupe.1G565800	4.2.2.2	PpPL8	1
Prupe.2G206100	4.2.2.2	PpPL9	1
Prupe.2G226100	4.2.2.2	PpPL10	2
Prupe.3G271600	4.2.2.2	PpPL11	1
Prupe.3G296600	4.2.2.2	PpPL12	1
Prupe.4G017400	4.2.2.2	PpPL13	1
Prupe.4G020600	4.2.2.2	PpPL14	1
Prupe.4G097600	4.2.2.2	PpPL21	1
Prupe.4G097900	4.2.2.2	PpPL22	1
Prupe.5G161300	4.2.2.2	PpPL15	1
Prupe.5G186900	4.2.2.2	PpPL16	1
Prupe.5G245600	4.2.2.2	PpPL17	1
Prupe.6G247100	4.2.2.2	PpPL18	2
Prupe.7G126700	4.2.2.2	PpPL19	1
Prupe.8G206800	4.2.2.2	PpPL20	1

## Sheet: PG
Gene.ID	EC.number	Gene.Name	Family
Prupe.1G044900	3.2.1.15	PpPG1	1
Prupe.1G045000	3.2.1.15	PpPG2	1
Prupe.1G110100	3.2.1.15	PpPG3	2
Prupe.1G130700	3.2.1.15	PpPG4	1
Prupe.1G131100	3.2.1.15	PpPG5	1
Prupe.1G167700	3.2.1.15	PpPG6	1
Prupe.1G247300	3.2.1.15	PpPG7	3
Prupe.1G249200	3.2.1.15	PpPG8	4
Prupe.1G251100	3.2.1.15	PpPG9	1
Prupe.1G251200	3.2.1.15	PpPG10	4
Prupe.1G479600	3.2.1.15	PpPG11	3
Prupe.1G479700	3.2.1.15	PpPG12	3
Prupe.1G479800	3.2.1.15	PpPG13	5
Prupe.2G005600	3.2.1.15	PpPG14	1
Prupe.2G005700	3.2.1.15	PpPG15	1
Prupe.2G008600	3.2.1.15	PpPG16	1
Prupe.2G009200	3.2.1.15	PpPG17	1
Prupe.2G009300	3.2.1.15	PpPG18	1
Prupe.2G009400	3.2.1.15	PpPG19	1
Prupe.2G009800	3.2.1.15	PpPG20	6
Prupe.2G014800	3.2.1.15	PpPG21	1
Prupe.2G056500	3.2.1.15	PpPG22	7
Prupe.3G005900	3.2.1.15	PpPG23	2
Prupe.3G019600	3.2.1.15	PpPG24	8
Prupe.3G025600	3.2.1.15	PpPG25	9
Prupe.3G043600	3.2.1.15	PpPG26	3
Prupe.3G059700	3.2.1.15	PpPG27	3
Prupe.3G081700	3.2.1.15	PpPG28	1
Prupe.3G109100	3.2.1.15	PpPG29	1
Prupe.3G109200	3.2.1.15	PpPG30	1
Prupe.3G109400	3.2.1.15	PpPG31	1
Prupe.3G109500	3.2.1.15	PpPG32	1
Prupe.3G109700	3.2.1.15	PpPG33	1
Prupe.3G203200	3.2.1.15	PpPG34	1
Prupe.3G203300	3.2.1.15	PpPG35	1
Prupe.3G203500	3.2.1.15	PpPG36	1
Prupe.3G203600	3.2.1.15	PpPG37	1
Prupe.3G203800	3.2.1.15	PpPG38	1
Prupe.3G203900	3.2.1.15	PpPG39	1
Prupe.3G204000	3.2.1.15	PpPG40	1
Prupe.3G204100	3.2.1.15	PpPG41	1
Prupe.3G204200	3.2.1.15	PpPG42	1
Prupe.3G287200	3.2.1.15	PpPG43	4
Prupe.4G116400	3.2.1.15	PpPG44	9
Prupe.4G116600	3.2.1.15	PpPG45	9
Prupe.4G130600	3.2.1.15	PpPG46	3
Prupe.4G149100	3.2.1.15	PpPG47	1
Prupe.4G165000	3.2.1.15	PpPG48	1
Prupe.4G165100	3.2.1.15	PpPG49	1
Prupe.4G218900	3.2.1.15	PpPG50	1
Prupe.4G228600	3.2.1.15	PpPG51	1
Prupe.4G261700	3.2.1.15	PpPG52	7
Prupe.4G261800	3.2.1.15	PpPG53	7
Prupe.4G261900	3.2.1.15	PpPG54	7
Prupe.4G262200	3.2.1.15	PpPG55	7
Prupe.4G289600	3.2.1.15	PpPG56	3
Prupe.6G155200	3.2.1.15	PpPG57	3
Prupe.6G202500	3.2.1.15	PpPG58	7
Prupe.6G307200	3.2.1.15	PpPG59	2
Prupe.6G307300	3.2.1.15	PpPG60	2
Prupe.6G307400	3.2.1.15	PpPG61	2
Prupe.6G311600	3.2.1.15	PpPG62	8
Prupe.7G005500	3.2.1.15	PpPG63	7
Prupe.7G030700	3.2.1.15	PpPG64	7
Prupe.7G031900	3.2.1.15	PpPG65	7
Prupe.7G036000	3.2.1.15	PpPG66	7
Prupe.7G036100	3.2.1.15	PpPG67	7
Prupe.7G036300	3.2.1.15	PpPG68	7
Prupe.7G040000	3.2.1.15	PpPG69	3
Prupe.7G063900	3.2.1.15	PpPG70	1
Prupe.7G064200	3.2.1.15	PpPG71	3
Prupe.7G242600	3.2.1.15	PpPG72	3
Prupe.7G269200	3.2.1.15	PpPG73	7
Prupe.7G269300	3.2.1.15	PpPG74	7
Prupe.7G269400	3.2.1.15	PpPG75	7
Prupe.8G006300	3.2.1.15	PpPG76	10
Prupe.8G181300	3.2.1.15	PpPG77	1
Prupe.8G218900	3.2.1.15	PpPG78	1
Prupe.8G264500	3.2.1.15	PpPG79	1

## Sheet: BGAL
Gene.ID	EC.number	Gene.Name	Family
Prupe.3G298200	3.2.1.23	PpBGAL1	2
Prupe.3G050200	3.2.1.23	PpBGAL2	2
Prupe.7G163100	3.2.1.23	PpBGAL3	2
Prupe.1G372800	3.2.1.23	PpBGAL4	2
Prupe.8G089500	3.2.1.23	PpBGAL5	2
Prupe.4G279500	3.2.1.23	PpBGAL6	2
Prupe.4G038600	3.2.1.23	PpBGAL7	2
Prupe.6G099700	3.2.1.23	PpBGAL8	2
Prupe.1G160600	3.2.1.23	PpBGAL9	2
Prupe.4G278500	3.2.1.23	PpBGAL10	2
Prupe.1G009200	3.2.1.23	PpBGAL11	2
Prupe.7G210000	3.2.1.23	PpBGAL12	2
Prupe.1G009300	3.2.1.23	PpBGAL13	2
Prupe.8G164800	3.2.1.23	PpBGAL14	2
Prupe.7G194500	3.2.1.23	PpBGAL15	2
Prupe.1G492800	3.2.1.23	PpBGAL16	2
Prupe.3G048800	3.2.1.23	PpBGAL17	2
Prupe.2G035600	3.2.1.23	PpBGAL18	1
Prupe.2G035800	3.2.1.23	PpBGAL19	1

## Sheet: EG
Gene.ID	EC.number	Gene.Name	Family
Prupe.1G241800	3.2.1.4	PpEG1	2
Prupe.1G331000	3.2.1.4	PpEG2	1
Prupe.1G346900	3.2.1.4	PpEG3	1
Prupe.1G367400	3.2.1.4	PpEG4	1
Prupe.1G403300	3.2.1.4	PpEG5	1
Prupe.1G587900	3.2.1.4	PpEG6	1
Prupe.2G112000	3.2.1.4	PpEG7	1
Prupe.2G121700	3.2.1.4	PpEG8	1
Prupe.2G278700	3.2.1.4	PpEG9	1
Prupe.2G278800	3.2.1.4	PpEG10	1
Prupe.3G082700	3.2.1.4	PpEG11	1
Prupe.3G211500	3.2.1.4	PpEG12	1
Prupe.4G221700	3.2.1.4	PpEG13	1
Prupe.5G106800	3.2.1.4	PpEG14	1
Prupe.5G118000	3.2.1.4	PpEG15	1
Prupe.5G131300	3.2.1.4	PpEG16	1
Prupe.5G224000	3.2.1.4	PpEG17	1
Prupe.7G167300	3.2.1.4	PpEG18	1
Prupe.8G005900	3.2.1.4	PpEG19	1
Prupe.8G085400	3.2.1.4	PpEG20	1
Prupe.8G264200	3.2.1.4	PpEG21	1
Prupe.8G269200	3.2.1.4	PpEG22	1

## Sheet: XTH
Gene.ID	EC.number	Gene.Name	Family
Prupe.1G069800	2.4.1.207	PpXTH1	1
Prupe.1G088500	2.4.1.207	PpXTH2	1
Prupe.1G088600	2.4.1.207	PpXTH3	1
Prupe.1G088800	2.4.1.207	PpXTH4	1
Prupe.1G088900	2.4.1.207	PpXTH5	1
Prupe.1G089000	2.4.1.207	PpXTH6	1
Prupe.1G169700	2.4.1.207	PpXTH7	1
Prupe.1G210900	2.4.1.207	PpXTH8	1
Prupe.1G255100	2.4.1.207	PpXTH9	3
Prupe.1G337000	2.4.1.207	PpXTH10	3
Prupe.3G171500	2.4.1.207	PpXTH11	1
Prupe.3G171600	2.4.1.207	PpXTH12	1
Prupe.3G171700	2.4.1.207	PpXTH13	1
Prupe.3G171800	2.4.1.207	PpXTH14	1
Prupe.3G172000	2.4.1.207	PpXTH15	1
Prupe.3G172100	2.4.1.207	PpXTH16	1
Prupe.3G223200	2.4.1.207	PpXTH17	1
Prupe.4G025600	2.4.1.207	PpXTH18	1
Prupe.4G072800	2.4.1.207	PpXTH19	1
Prupe.5G027800	2.4.1.207	PpXTH20	3
Prupe.6G110300	2.4.1.207	PpXTH21	2
Prupe.6G213600	2.4.1.207	PpXTH22	1
Prupe.7G128000	2.4.1.207	PpXTH23	2
Prupe.7G225000	2.4.1.207	PpXTH24	1
Prupe.8G152500	2.4.1.207	PpXTH25	1
Prupe.8G200900	2.4.1.207	PpXTH26	1
Prupe.8G201000	2.4.1.207	PpXTH27	1

[truncated: 1 more sheets: EXP]
