# Supplementary material for: Comprehensive transcriptional analysis of ethylene and softening regulation in plums with distinct climacteric ripening behaviors
Source: BMC Plant Biol. 2025 Jul 12;25:908. doi: 10.1186/s12870-025-06932-w (PMC12255070; doi:10.1186/s12870-025-06932-w)
Supplement: Supplementary file 2 — Supplementary Material 2. [file 12870_2025_6932_MOESM2_ESM.xlsx]

## Sheet: Blue_module
Gene ID	Rank	Arabidopsis ortholog	PLAZA annotation	NCBI annotation	Gene name in our study
Prupe.1G003300	1	AT2G33150	peroxisomal 3-ketoacyl-CoA thiolase 3	3-ketoacyl-CoA thiolase 2, peroxisomal	PpPED1
Prupe.3G273100	2	AT3G28630/AT3G01311/AT1G59710	Domain of unknown function (DUF569) (DUF569)	NA
Prupe.1G338100	3	AT2G01910	65-KDA MICROTUBULE-ASSOCIATED PROTEIN 6-RELATED	65-kDa microtubule-associated protein 6
Prupe.2G057900	4	NA	NA	NA
Prupe.4G143400	5	AT1G16650	S-adenosyl-L-methionine-dependent methyltransferases superfamily protein	protein RRNAD1
Prupe.1G233000	6	AT1G67600	ACID PHOSPHATASE/VANADIUM-DEPENDENT HALOPEROXIDASE-RELATED PROTEIN	uncharacterized membrane protein YuiD
Prupe.1G035800	7	AT1G06620	Deacetoxyvindoline 4-hydroxylase / Desacetyoxyvindoline-17-hydroxylase	1-aminocyclopropane-1-carboxylate oxidase homolog 1	PpJID1-1
Prupe.2G185500	8	AT4G01050	chitinase domain-containing protein 1 (CHID1)	rhodanese-like domain-containing protein 4, chloroplastic
Prupe.1G036000	9	AT1G06620	Deacetoxyvindoline 4-hydroxylase / Desacetyoxyvindoline-17-hydroxylase	1-aminocyclopropane-1-carboxylate oxidase homolog 1-like	PpJID1-2
Prupe.8G076700	10	AT5G09630/AT4G37880	REQUIRED FOR MEIOTIC NUCLEAR DIVISION 5 HOMOLOG B (S. CEREVISIAE)	protein RMD5 homolog A

## Sheet: Brown_module
Gene ID	Rank	Arabidopsis ortholog	PLAZA annotation	NCBI annotation	Gene name in our study
Prupe.5G185900	1	AT3G01470	WUSCHEL-RELATED HOMEOBOX 5-RELATED	homeobox-leucine zipper protein HAT5
Prupe.5G036600	2	AT2G35230	VQ motif-containing protein	protein HAIKU1
Prupe.6G026700	3	AT3G13222/AT3G07660	flocculation protein (DUF1296)	GBF-interacting protein 1-like
Prupe.3G198200	4	AT5G35840	PHYTOCHROME C	phytochrome C
Prupe.1G242400	5	AT3G26330	4-hydroxyphenylacetaldehyde oxime monooxygenase / Cytochrome P450-II-dependent monooxygenase	cytochrome P450 71B36
Prupe.5G021300	6	AT4G19110	MITOGEN-ACTIVATED PROTEIN KINASE	cyclin-dependent kinase F-4
Prupe.1G101700	7	AT4G30850	EXPRESSED PROTEIN	heptahelical transmembrane protein 2
Prupe.4G279600	8	AT5G08790	NAC DOMAIN-CONTAINING PROTEIN 2	NAC domain-containing protein 2	PpNAC2
Prupe.3G232200	9	AT2G20815	Family of unknown function (DUF566) (DUF566)	QWRF motif-containing protein 3
Prupe.4G077900	10	AT1G06475/AT5G46295	transmembrane protein	NA
