# Supplementary material for: Comprehensive transcriptional analysis of ethylene and softening regulation in plums with distinct climacteric ripening behaviors
Source: BMC Plant Biol. 2025 Jul 12;25:908. doi: 10.1186/s12870-025-06932-w (PMC12255070; doi:10.1186/s12870-025-06932-w)
Supplement: Supplementary file 3 — Supplementary Material 3. [file 12870_2025_6932_MOESM3_ESM.xlsx]

## Sheet: SR_Upregulated
GO ID	Adjusted p-value	DGE numbers	GO term	GO aspects
GO:0050896	1.80915e-06	323	response to stimulus	BP
GO:0032787	2.05749e-06	46	monocarboxylic acid metabolic process	BP
GO:0006629	2.97245e-06	70	lipid metabolic process	BP
GO:1900037	3.0284e-06	5	regulation of cellular response to hypoxia	BP
GO:0042221	7.31497e-06	187	response to chemical	BP
GO:0044281	1.53314e-05	107	small molecule metabolic process	BP
GO:0070542	2.11574e-05	28	response to fatty acid	BP
GO:0009408	2.43754e-05	34	response to heat	BP
GO:0010033	3.51376e-05	129	response to organic substance	BP
GO:0009628	4.45643e-05	156	response to abiotic stimulus	BP
GO:0043086	5.68661e-05	9	negative regulation of catalytic activity	BP
GO:0006631	6.49584e-05	25	fatty acid metabolic process	BP
GO:1901700	6.87309e-05	125	response to oxygen-containing compound	BP
GO:0006090	8.3139e-05	14	pyruvate metabolic process	BP
GO:0006950	9.19424e-05	213	response to stress	BP
GO:0009753	9.48041e-05	26	response to jasmonic acid	BP
GO:0036293	0.000101582	15	response to decreased oxygen levels	BP
GO:1902584	0.000116479	8	positive regulation of response to water deprivation	BP
GO:0070482	0.000119873	15	response to oxygen levels	BP
GO:0009723	0.000160173	22	response to ethylene	BP
GO:0006082	0.000164622	76	organic acid metabolic process	BP
GO:0016491	1.3711e-12	115	oxidoreductase activity	MF
GO:0003824	1.88445e-06	418	catalytic activity	MF
GO:0031320	5.3946e-06	5	hexitol dehydrogenase activity	MF
GO:0016289	2.67468e-05	7	acyl-CoA hydrolase activity	MF
GO:0016614	5.04429e-05	25	oxidoreductase activity, acting on CH-OH group of donors	MF
GO:0016747	5.37244e-05	26	acyltransferase activity, transferring groups other than amino-acyl groups	MF
GO:0016790	7.71941e-05	8	thiolester hydrolase activity	MF
GO:0016616	8.00547e-05	23	oxidoreductase activity, acting on the CH-OH group of donors, NAD or NADP as acceptor	MF
GO:0016746	0.000121269	27	acyltransferase activity	MF
GO:0015101	0.000167637	5	organic cation transmembrane transporter activity	MF
GO:0051213	0.000172442	11	dioxygenase activity	MF

## Sheet: SR_Downregulated
GO ID	Adjusted p-value	DGE numbers	GO term	GO aspects
GO:0019684	6.76931e-11	30	photosynthesis, light reaction	BP
GO:0015979	4.95019e-09	36	photosynthesis	BP
GO:0006091	1.05252e-06	41	generation of precursor metabolites and energy	BP
GO:0055085	2.94308e-06	82	transmembrane transport	BP
GO:0009767	4.67606e-06	13	photosynthetic electron transport chain	BP
GO:0006597	7.78907e-06	5	spermine biosynthetic process	BP
GO:0006811	1.75895e-05	56	monoatomic ion transport	BP
GO:0140115	1.82198e-05	13	export across plasma membrane	BP
GO:1990961	4.05503e-05	10	xenobiotic detoxification by transmembrane export across the plasma membrane	BP
GO:0042908	7.20618e-05	10	xenobiotic transport	BP
GO:0009658	9.1249e-05	27	chloroplast organization	BP
GO:0006468	0.000117878	87	protein phosphorylation	BP
GO:0048366	0.000139592	44	leaf development	BP
GO:0048827	0.000173745	53	phyllome development	BP
GO:0009657	0.00021006	32	plastid organization	BP
GO:0016310	0.000215654	92	phosphorylation	BP
GO:0009579	3.76609e-14	77	thylakoid	CC
GO:0009534	6.02411e-13	64	chloroplast thylakoid	CC
GO:0031976	8.89438e-13	64	plastid thylakoid	CC
GO:0034357	1.2015e-11	57	photosynthetic membrane	CC
GO:0042651	2.09876e-11	56	thylakoid membrane	CC
GO:0055035	1.66476e-10	51	plastid thylakoid membrane	CC
GO:0009535	2.35224e-10	50	chloroplast thylakoid membrane	CC
GO:0042170	3.66935e-10	61	plastid membrane	CC
GO:0009526	1.38784e-07	84	plastid envelope	CC
GO:0009532	1.11154e-06	75	plastid stroma	CC
GO:0009570	1.67627e-06	74	chloroplast stroma	CC
GO:0009507	2.56037e-06	167	chloroplast	CC
GO:0009536	1.06136e-05	172	plastid	CC
GO:0031977	2.17572e-05	13	thylakoid lumen	CC
GO:0010287	6.47021e-05	14	plastoglobule	CC
GO:0009654	9.71928e-05	7	photosystem II oxygen evolving complex	CC
GO:0005215	7.61663e-09	98	transporter activity	MF
GO:0022857	8.15855e-09	96	transmembrane transporter activity	MF
GO:0010290	2.34046e-05	4	chlorophyll catabolite transmembrane transporter activity	MF
GO:0015431	2.34046e-05	4	ABC-type glutathione S-conjugate transporter activity	MF
GO:0004014	9.41011e-05	4	adenosylmethionine decarboxylase activity	MF
GO:0015318	0.000122299	46	inorganic molecular entity transmembrane transporter activity	MF
GO:0015075	0.000130451	50	monoatomic ion transmembrane transporter activity	MF
GO:0016757	0.000184663	49	glycosyltransferase activity	MF
GO:0004672	0.000188027	86	protein kinase activity	MF

## Sheet: Response to ethylene GO 000972
Gene_id	NCBI_Annotation	Gene_name_in_our_study
Prupe.1G034300	ethylene receptor 2	PpERF1
Prupe.1G130300	ethylene-responsive transcription factor RAP2-3	PpERF21
Prupe.1G337100	anthranilate synthase beta subunit 1, chloroplastic
Prupe.1G390800	protein PPLZ02
Prupe.1G412400	protein REVERSION-TO-ETHYLENE SENSITIVITY1
Prupe.1G480800	protein WVD2-like 6
Prupe.2G253200	trihelix transcription factor ASIL1
Prupe.3G209900	1-aminocyclopropane-1-carboxylate oxidase	PpACO1
Prupe.3G287400	DNA (cytosine-5)-methyltransferase DRM2
Prupe.4G102000	protein LSD1
Prupe.5G061800	ethylene-responsive transcription factor 1A	PpERF15
Prupe.5G064900	transcription factor MYB1R1
Prupe.6G324600	probable linoleate 9S-lipoxygenase 5
Prupe.7G163300	protein RTE1-HOMOLOG
Prupe.7G229000	multiprotein-bridging factor 1c
Prupe.7G244300	EIN3-binding F-box protein 1	PpEBF2
Prupe.7G271100	NA
Prupe.8G018200	auxin efflux carrier component 6
Prupe.8G153100	pathogenesis-related protein 1
Prupe.8G153700	pathogenesis-related protein 1
Prupe.8G224600	ethylene-responsive transcription factor 1B	PpERF18
Prupe.8G264900	ethylene-responsive transcription factor ERF071	PpERF46

## Sheet: Response to JA GO 0009753
Gene_id	NCBI_Annotation	Gene_name_in_our_study
Prupe.1G002900	polyketide synthase 5
Prupe.1G003000	polyketide synthase 5
Prupe.1G045600	protein NRT1/ PTR FAMILY 5.2
Prupe.1G130300	ethylene-responsive transcription factor RAP2-3	PpERF21
Prupe.1G355900	4-coumarate--CoA ligase-like 5
Prupe.1G384600	type IV inositol polyphosphate 5-phosphatase 11
Prupe.2G184100	jasmonic acid-amido synthetase JAR1	PpJAR1
Prupe.2G250900	probable 2-oxoglutarate-dependent dioxygenase At5g05600
Prupe.4G036800	F-box protein At1g61340
Prupe.4G082500	protein TIFY 5A
Prupe.4G186800	NAC domain-containing protein 72	PpNAC72
Prupe.4G273300	E3 ubiquitin-protein ligase RGLG3
Prupe.4G279600	NAC domain-containing protein 2	PpNAC2
Prupe.5G061800	ethylene-responsive transcription factor 1A	PpERF15
Prupe.5G074800	flavin-containing monooxygenase FMO GS-OX-like 4
Prupe.5G074900	flavin-containing monooxygenase FMO GS-OX-like 4
Prupe.5G086700	leucoanthocyanidin dioxygenase
Prupe.6G249300	zinc finger protein ZAT11
Prupe.6G260200	ribulose bisphosphate carboxylase/oxygenase activase, chloroplastic
Prupe.6G324600	probable linoleate 9S-lipoxygenase 5
Prupe.6G365200	stearoyl-[acyl-carrier-protein] 9-desaturase, chloroplastic
Prupe.7G202000	stress-response A/B barrel domain-containing protein UP3
Prupe.8G083100	arginine decarboxylase
Prupe.8G153100	pathogenesis-related protein 1
Prupe.8G153700	pathogenesis-related protein 1
Prupe.8G224600	ethylene-responsive transcription factor 1B	PpERF18
